# Supplementary material for: Detection of Insulin in Insulin-Deficient Islets of Patients with Type 1 Diabetes
Source: Life (Basel). 2025 Jan 19;15(1):125. doi: 10.3390/life15010125 (PMC11766825; doi:10.3390/life15010125)
Supplement: Supplementary file 1 [file life-15-00125-s001.zip]

Archive with 6 entries (6 files):
- Figure S1.jpg
- Figure S2.jpg
- Table S1.pdf
- Table S2.xlsx
- Table S3.xlsx
- Table S4.xlsx
