# Supplementary material for: Detection of Insulin in Insulin-Deficient Islets of Patients with Type 1 Diabetes
Source: Life (Basel). 2025 Jan 19;15(1):125. doi: 10.3390/life15010125 (PMC11766825; doi:10.3390/life15010125)
Supplement: Supplementary file 1 [file life-15-00125-s001.zip › Table S2.xlsx]

## Sheet: Лист1
Table S2. Quantification of insulin+, glucagon+/insulin+, and glucagon+ cells in insulin-containing islets of control subjects, insulin-containing islets of children with recent-onset T1D, and insulin-deficient islets of T1D patients.
Case No.	Group/Islet type	Islet No.	Islet area, µm2	Total No. of cells (DAPI-positive nuclei)	No. of insulin+ cells	No. of glucagon+ cells	No. of insulin+/glucagon+ cells	Cell density (No. of cells per µm2 of islet area)	Proportion of insulin+ cells (%)	Proporion of glucagon+/insulin+ cells (%)	Proportion of glucagon+ cells (%)
case 5	Control/insulin-containing	1	9382.31	64	30	2	22	0.00682135	46.875	34.375	3.125
case 5	Control/insulin-containing	2	7227.1	48	22	0	20	0.00664167	45.8333	41.6667	0
case 5	Control/insulin-containing	3	11640.1	72	36	3	21	0.00618551	50	29.1667	4.16667
case 5	Control/insulin-containing	4	31551.7	207	114	1	63	0.00656066	55.0725	30.4348	0.483092
case 5	Control/insulin-containing	5	24061.9	179	124	3	40	0.00743916	69.2737	22.3464	1.67598
case 5	Control/insulin-containing	6	18003.4	142	76	0	39	0.00788741	53.5211	27.4648	0
case 5	Control/insulin-containing	7	30284.3	225	88	1	109	0.00742959	39.1111	48.4444	0.444444
case 5	Control/insulin-containing	8	21564	178	77	3	65	0.00825451	43.2584	36.5169	1.68539
case 5	Control/insulin-containing	9	29367.6	166	74	2	69	0.00565248	44.5783	41.5663	1.20482
case 5	Control/insulin-containing	10	5838.05	42	22	0	12	0.00719418	52.381	28.5714	0
case 6	Control/insulin-containing	1	7449.99	41	22	1	12	0.00550336	53.6585	29.2683	2.43902
case 6	Control/insulin-containing	2	8027.11	48	21	1	19	0.00597974	43.75	39.5833	2.08333
case 6	Control/insulin-containing	3	6824.46	59	24	1	26	0.00864537	40.678	44.0678	1.69492
case 6	Control/insulin-containing	4	21813.5	115	49	0	41	0.00527197	42.6087	35.6522	0
case 6	Control/insulin-containing	5	15899.3	77	42	2	22	0.00484297	54.5455	28.5714	2.5974
case 6	Control/insulin-containing	6	11123.3	55	28	0	17	0.00494459	50.9091	30.9091	0
case 6	Control/insulin-containing	7	16907.2	113	37	4	62	0.00668355	32.7434	54.8673	3.53982
case 6	Control/insulin-containing	8	8211.65	42	19	0	18	0.00511468	45.2381	42.8571	0
case 6	Control/insulin-containing	9	13921	81	34	3	38	0.00581855	41.9753	46.9136	3.7037
case 6	Control/insulin-containing	10	53780.2	289	145	7	107	0.00537372	50.173	37.0242	2.42215
case 7	Control/insulin-containing	1	25624.1	182	84	5	62	0.00710269	46.1538	34.0659	2.74725
case 7	Control/insulin-containing	2	9719.22	66	29	3	24	0.00679067	43.9394	36.3636	4.54545
case 7	Control/insulin-containing	3	6391.79	48	35	0	10	0.00750963	72.9167	20.8333	0
case 7	Control/insulin-containing	4	11317.5	73	48	0	11	0.0064502	65.7534	15.0685	0
case 7	Control/insulin-containing	5	24795.9	142	63	4	47	0.00572676	44.3662	33.0986	2.8169
case 7	Control/insulin-containing	6	22686.5	122	67	3	44	0.00537766	54.918	36.0656	2.45902
case 7	Control/insulin-containing	7	16632.7	100	52	2	30	0.00601226	52	30	2
case 7	Control/insulin-containing	8	23035.8	143	76	4	52	0.00620774	53.1469	36.3636	2.7972
case 7	Control/insulin-containing	9	25509.5	143	80	5	43	0.00560575	55.9441	30.0699	3.4965
case 7	Control/insulin-containing	10	19984	88	27	1	49	0.00440353	30.6818	55.6818	1.13636
case 1	T1D/insulin-containing	1	7700.2	56	22	1	26	0.00727254	39.2857	46.4286	1.78571
case 1	T1D/insulin-containing	2	21970.2	196	105	2	35	0.00892117	53.5714	17.8571	1.02041
case 1	T1D/insulin-containing	3	34585.7	302	196	3	58	0.00873193	64.9007	19.2053	0.993377
case 1	T1D/insulin-containing	4	46727.2	337	151	2	113	0.00721207	44.8071	33.5312	0.593472
case 1	T1D/insulin-containing	5	9249.17	97	45	2	28	0.0104874	46.3918	28.866	2.06186
case 1	T1D/insulin-containing	6	31337.5	266	115	4	92	0.00848823	43.2331	34.5865	1.50376
case 1	T1D/insulin-containing	7	4379.93	49	34	0	11	0.0111874	69.3878	22.449	0
case 1	T1D/insulin-containing	8	9376.6	92	65	2	8	0.00981166	70.6522	8.69565	2.17391
case 1	T1D/insulin-containing	9	6881.98	84	63	2	12	0.0122058	75	14.2857	2.38095
case 1	T1D/insulin-containing	10	22160.6	179	95	2	49	0.00807739	53.0726	27.3743	1.11732
case2	T1D/insulin-containing	1	42674	276	147	13	69	0.00646764	53.2609	25	4.71014
case2	T1D/insulin-containing	2	2311.99	22	14	1	4	0.00951561	63.6364	18.1818	4.54545
case2	T1D/insulin-containing	3	5864.93	37	16	2	10	0.00630869	43.2432	27.027	5.40541
case2	T1D/insulin-containing	4	34049.6	262	127	3	82	0.00769466	48.4733	31.2977	1.14504
case2	T1D/insulin-containing	5	12156	98	77	1	15	0.00806189	78.5714	15.3061	1.02041
case2	T1D/insulin-containing	6	81832.7	535	310	14	169	0.00653773	57.9439	31.5888	2.61682
case2	T1D/insulin-containing	7	2215	25	18	1	3	0.0112867	72	12	4
case2	T1D/insulin-containing	8	5633.15	52	33	0	13	0.00923107	63.4615	25	0
case2	T1D/insulin-containing	9	12569.5	73	10	3	35	0.00580771	13.6986	47.9452	4.10959
case2	T1D/insulin-containing	10	19669.4	86	53	2	24	0.00437227	61.6279	27.907	2.32558
case 1	T1D/insulin-deficient	1	18347.4	264	0	0	164	0.014389	0	62.1212	0
case 1	T1D/insulin-deficient	2	9983.86	156	0	0	108	0.0156252	0	69.2308	0
case 1	T1D/insulin-deficient	3	7438.5	100	0	1	56	0.0134436	0	56	1
case 1	T1D/insulin-deficient	4	15498.8	173	0	3	121	0.0111622	0	69.9422	1.7341
case 1	T1D/insulin-deficient	5	26331.2	249	2	5	193	0.00945644	0.803213	77.51	2.00803
case 1	T1D/insulin-deficient	6	30943	457	0	2	312	0.0147691	0	68.2713	0.437637
case 1	T1D/insulin-deficient	7	1778.91	30	0	0	23	0.0168643	0	76.6667	0
case 1	T1D/insulin-deficient	8	4315.61	63	0	0	33	0.0145982	0	52.381	0
case 1	T1D/insulin-deficient	9	11280	153	0	0	103	0.0135638	0	67.3203	0
case 1	T1D/insulin-deficient	10	7411.13	100	0	1	63	0.0134932	0	63	1
case 2	T1D/insulin-deficient	1	17596.1	167	2	0	96	0.00949074	1.1976	57.485	0
case 2	T1D/insulin-deficient	2	17842.3	143	0	0	98	0.00801466	0	68.5315	0
case 2	T1D/insulin-deficient	3	17792.5	212	0	2	132	0.0119151	0	62.2642	0.943396
case 2	T1D/insulin-deficient	4	32325.4	329	0	0	248	0.0101778	0	75.3799	0
case 2	T1D/insulin-deficient	5	32829.8	329	0	0	234	0.0100214	0	71.1246	0
case 2	T1D/insulin-deficient	6	4870.52	59	0	0	44	0.0121137	0	74.5763	0
case 2	T1D/insulin-deficient	7	7816.7	89	0	1	58	0.0113859	0	65.1685	1.1236
case 2	T1D/insulin-deficient	8	7210.85	79	0	0	60	0.0109557	0	75.9494	0
case 2	T1D/insulin-deficient	9	39793.6	453	0	2	342	0.0113838	0	75.4967	0.441501
case 2	T1D/insulin-deficient	10	5012.99	53	0	0	31	0.0105725	0	58.4906	0
case 3	T1D/insulin-deficient	1	8193.13	77	0	0	53	0.00939812	0	68.8312	0
case 3	T1D/insulin-deficient	2	8340.98	70	1	0	46	0.0083923	1.42857	65.7143	0
case 3	T1D/insulin-deficient	3	5815.49	69	1	0	31	0.0118649	1.44928	44.9275	0
case 3	T1D/insulin-deficient	4	11257.8	119	0	2	48	0.0105705	0	40.3361	1.68067
case 3	T1D/insulin-deficient	5	3508.76	38	0	0	20	0.01083	0	52.6316	0
case 3	T1D/insulin-deficient	6	21353.6	168	0	0	97	0.00786753	0	57.7381	0
case 3	T1D/insulin-deficient	7	13977.4	104	0	0	54	0.00744056	0	51.9231	0
case 3	T1D/insulin-deficient	8	31426.3	187	0	0	123	0.00595043	0	65.7754	0
case 3	T1D/insulin-deficient	9	13604	123	0	0	57	0.00904147	0	46.3415	0
case 3	T1D/insulin-deficient	10	32485.8	301	0	0	152	0.00926557	0	50.4983	0
case 4	T1D/insulin-deficient	1	6759.53	65	0	1	48	0.00961605	0	73.8462	1.53846
case 4	T1D/insulin-deficient	2	28145.5	158	0	0	120	0.00561368	0	75.9494	0
case 4	T1D/insulin-deficient	3	12260.2	70	0	2	47	0.00570955	0	67.1429	2.85714
case 4	T1D/insulin-deficient	4	10246.9	70	0	0	42	0.00683137	0	60	0
case 4	T1D/insulin-deficient	5	22676.3	150	0	0	111	0.00661483	0	74	0
case 4	T1D/insulin-deficient	6	13407.6	138	0	0	112	0.0102926	0	81.1594	0
case 4	T1D/insulin-deficient	7	40924.6	261	0	0	204	0.00637759	0	78.1609	0
case 4	T1D/insulin-deficient	8	53673.6	445	0	0	344	0.00829086	0	77.3034	0
case 4	T1D/insulin-deficient	9	13814.5	155	0	0	122	0.0112201	0	78.7097	0
case 4	T1D/insulin-deficient	10	13010.7	134	0	0	110	0.0102992	0	82.0896	0
