# Supplementary material for: Detection of Insulin in Insulin-Deficient Islets of Patients with Type 1 Diabetes
Source: Life (Basel). 2025 Jan 19;15(1):125. doi: 10.3390/life15010125 (PMC11766825; doi:10.3390/life15010125)
Supplement: Supplementary file 1 [file life-15-00125-s001.zip › Table S3.xlsx]

## Sheet: Лист1
Table S3. Quantification of insulin+, somatostatin+, and insulin+/somatostatin+ cells in insulin-containing islets of control subjects, insulin-containing islets of children with recent-onset T1D, and insulin-deficient islets of T1D patients.
Case No.	Group/Islet type	Islet No.	Islet area, µm2	Total No. of cells (DAPI-positive nuclei)	No. of insulin+ cells	No. of somatostatin+ cells	No. of insulin+/somatostatin+ cells	Cell density (No. of cells per µm2 of islet area)	Proportion of insulin+ cells (%)	Proporion of somatostatin+ cells (%)	Proportion of insulin+/somatostain+ cells (%)
case 5	Control/insulin-containing	1	24498.8	220	125	12	0	0.00898004	56.8182	5.45455	0
case 5	Control/insulin-containing	2	5510.6	47	26	3	0	0.00852902	55.3191	6.38298	0
case 5	Control/insulin-containing	3	26595.1	198	135	2	0	0.00744498	68.1818	1.0101	0
case 5	Control/insulin-containing	4	11453.5	105	67	2	0	0.00916751	63.8095	1.90476	0
case 5	Control/insulin-containing	5	12041.8	103	67	4	1	0.00855352	65.0485	3.8835	0.970874
case 5	Control/insulin-containing	6	12479.8	110	66	8	0	0.00881426	60	7.27273	0
case 5	Control/insulin-containing	7	16280.6	138	93	5	0	0.00847637	67.3913	3.62319	0
case 5	Control/insulin-containing	8	12561	105	75	3	0	0.00835919	71.4286	2.85714	0
case 5	Control/insulin-containing	9	13370.6	104	54	4	0	0.00777825	51.9231	3.84615	0
case 5	Control/insulin-containing	10	25885.4	234	147	20	4	0.00903984	62.8205	8.54701	1.7094
case 6	Control/insulin-containing	1	11975.1	85	45	6	0	0.00709803	52.9412	7.05882	0
case 6	Control/insulin-containing	2	16973.1	108	57	10	0	0.00636299	52.7778	9.25926	0
case 6	Control/insulin-containing	3	6286.52	55	38	3	0	0.00874888	69.0909	5.45455	0
case 6	Control/insulin-containing	4	6817.96	49	23	12	0	0.0071869	46.9388	24.4898	0
case 6	Control/insulin-containing	5	7125.7	42	20	2	0	0.00589416	47.619	4.7619	0
case 6	Control/insulin-containing	6	7281.48	47	25	7	0	0.00645473	53.1915	14.8936	0
case 6	Control/insulin-containing	7	42399	232	104	16	0	0.00547183	44.8276	6.89655	0
case 6	Control/insulin-containing	8	7995	53	36	7	0	0.00662914	67.9245	13.2075	0
case 6	Control/insulin-containing	9	7651.37	63	33	5	0	0.00823382	52.381	7.93651	0
case 6	Control/insulin-containing	10	15436.1	103	52	10	0	0.00667268	50.4854	9.70874	0
case 7	Control/insulin-containing	1	22239.4	158	122	5	0	0.0071045	77.2152	3.16456	0
case 7	Control/insulin-containing	2	13968.3	106	58	5	0	0.00758863	54.717	4.71698	0
case 7	Control/insulin-containing	3	13618.6	106	52	12	1	0.00778347	49.0566	11.3208	0.943396
case 7	Control/insulin-containing	4	5246.91	42	27	1	1	0.00800471	64.2857	2.38095	2.38095
case 7	Control/insulin-containing	5	11759.4	90	52	6	2	0.00765344	57.7778	6.66667	2.22222
case 7	Control/insulin-containing	6	3754.76	26	12	1	0	0.00692454	46.1538	3.84615	0
case 7	Control/insulin-containing	7	3581.32	28	20	0	0	0.00781835	71.4286	0	0
case 7	Control/insulin-containing	8	32028.7	203	144	1	0	0.00633806	70.936	0.492611	0
case 7	Control/insulin-containing	9	29644.4	205	116	16	0	0.0069153	56.5854	7.80488	0
case 7	Control/insulin-containing	10	4543.46	38	22	1	0	0.00836367	57.8947	2.63158	0
case 1	T1D/insulin-containing	1	20800.3	197	140	15	3	0.00947102	71.066	7.61421	1.52284
case 1	T1D/insulin-containing	2	12438.3	114	63	5	0	0.00916521	55.2632	4.38596	0
case 1	T1D/insulin-containing	3	10083.5	84	58	4	0	0.00833043	69.0476	4.7619	0
case 1	T1D/insulin-containing	4	15217.2	154	90	14	2	0.0101201	58.4416	9.09091	1.2987
case 1	T1D/insulin-containing	5	24021.4	205	108	6	0	0.00853406	52.6829	2.92683	0
case 1	T1D/insulin-containing	6	31513.4	245	156	12	0	0.00777448	63.6735	4.89796	0
case 1	T1D/insulin-containing	7	31057.7	273	174	20	3	0.0087901	63.7363	7.32601	1.0989
case 1	T1D/insulin-containing	8	14391.9	139	89	6	1	0.00965818	64.0288	4.31655	0.719424
case 1	T1D/insulin-containing	9	26372	224	142	16	2	0.00849385	63.3929	7.14286	0.892857
case 1	T1D/insulin-containing	10	17294.4	135	58	22	1	0.00780601	42.963	16.2963	0.740741
case2	T1D/insulin-containing	1	24097.8	213	142	15	1	0.00883898	66.6667	7.04225	0.469484
case2	T1D/insulin-containing	2	31267.1	259	157	14	2	0.00828347	60.6178	5.40541	0.772201
case2	T1D/insulin-containing	3	49141.1	334	202	19	0	0.00679675	60.479	5.68862	0
case2	T1D/insulin-containing	4	39991.7	325	137	21	2	0.00812668	42.1538	6.46154	0.615385
case2	T1D/insulin-containing	5	22099.3	160	86	2	0	0.00724003	53.75	1.25	0
case2	T1D/insulin-containing	6	39905.8	296	176	9	1	0.00741747	59.4595	3.04054	0.337838
case2	T1D/insulin-containing	7	22015	148	35	3	0	0.0067227	23.6486	2.02703	0
case2	T1D/insulin-containing	8	24352.6	189	132	4	1	0.00776097	69.8413	2.1164	0.529101
case2	T1D/insulin-containing	9	18700.4	156	50	10	0	0.00834209	32.0513	6.41026	0
case2	T1D/insulin-containing	10	17019.8	134	107	3	0	0.00787316	79.8507	2.23881	0
case 1	T1D/insulin-deficient	1	21247.1	284	0	27	0	0.0133665	0	9.50704	0
case 1	T1D/insulin-deficient	2	9211.09	137	0	13	0	0.0148734	0	9.48905	0
case 1	T1D/insulin-deficient	3	10505.1	155	0	30	0	0.0147548	0	19.3548	0
case 1	T1D/insulin-deficient	4	7642.57	112	0	26	0	0.0146548	0	23.2143	0
case 1	T1D/insulin-deficient	5	3424.82	51	0	11	0	0.0148913	0	21.5686	0
case 1	T1D/insulin-deficient	6	11635.5	176	0	27	0	0.0151262	0	15.3409	0
case 1	T1D/insulin-deficient	7	15697.6	212	0	32	0	0.0135052	0	15.0943	0
case 1	T1D/insulin-deficient	8	3190.41	61	0	16	0	0.0191198	0	26.2295	0
case 1	T1D/insulin-deficient	9	7875.66	126	0	24	0	0.0159987	0	19.0476	0
case 1	T1D/insulin-deficient	10	5939.48	80	0	23	0	0.0134692	0	28.75	0
case 2	T1D/insulin-deficient	1	19782.5	202	0	7	0	0.0102111	0	3.46535	0
case 2	T1D/insulin-deficient	2	11822.1	117	0	9	0	0.00989671	0	7.69231	0
case 2	T1D/insulin-deficient	3	19344.9	189	0	17	0	0.00977002	0	8.99471	0
case 2	T1D/insulin-deficient	4	8103.67	82	0	11	0	0.0101189	0	13.4146	0
case 2	T1D/insulin-deficient	5	18290.8	166	0	18	0	0.00907561	0	10.8434	0
case 2	T1D/insulin-deficient	6	5633.34	80	0	10	0	0.0142012	0	12.5	0
case 2	T1D/insulin-deficient	7	10308.3	122	0	4	0	0.0118352	0	3.27869	0
case 2	T1D/insulin-deficient	8	8100.28	93	0	3	0	0.0114811	0	3.22581	0
case 2	T1D/insulin-deficient	9	14317.4	163	0	14	0	0.0113848	0	8.58896	0
case 2	T1D/insulin-deficient	10	24530	230	0	26	0	0.00937626	0	11.3043	0
case 3	T1D/insulin-deficient	1	11475.9	148	0	14	0	0.0128966	0	9.45946	0
case 3	T1D/insulin-deficient	2	13794.4	177	0	11	0	0.0128313	0	6.21469	0
case 3	T1D/insulin-deficient	3	19575	230	0	15	0	0.0117497	0	6.52174	0
case 3	T1D/insulin-deficient	4	5632.21	85	0	8	0	0.0150918	0	9.41176	0
case 3	T1D/insulin-deficient	5	33759.4	365	0	31	0	0.0108118	0	8.49315	0
case 3	T1D/insulin-deficient	6	12194.2	136	0	18	0	0.0111529	0	13.2353	0
case 3	T1D/insulin-deficient	7	17294	191	0	11	0	0.0110443	0	5.75916	0
case 3	T1D/insulin-deficient	8	34403.1	412	0	9	0	0.0119757	0	2.18447	0
case 3	T1D/insulin-deficient	9	3811.6	42	0	4	0	0.011019	0	9.52381	0
case 3	T1D/insulin-deficient	10	4777.4	62	0	14	0	0.0129778	0	22.5806	0
case 4	T1D/insulin-deficient	1	15490.8	140	0	4	0	0.00903761	0	2.85714	0
case 4	T1D/insulin-deficient	2	26421.8	258	0	7	0	0.00976466	0	2.71318	0
case 4	T1D/insulin-deficient	3	18515.1	170	0	10	0	0.00918171	0	5.88235	0
case 4	T1D/insulin-deficient	4	9128.37	104	0	6	0	0.0113931	0	5.76923	0
case 4	T1D/insulin-deficient	5	25122.6	276	0	21	0	0.0109861	0	7.6087	0
case 4	T1D/insulin-deficient	6	18300.2	210	0	7	0	0.0114753	0	3.33333	0
case 4	T1D/insulin-deficient	7	11366.3	164	0	21	0	0.0144286	0	12.8049	0
case 4	T1D/insulin-deficient	8	25354.9	371	0	32	0	0.0146323	0	8.62534	0
case 4	T1D/insulin-deficient	9	47337.2	546	0	20	0	0.0115343	0	3.663	0
case 4	T1D/insulin-deficient	10	7303.72	81	0	7	0	0.0110902	0	8.64198	0
