# Supplementary material for: Detection of Insulin in Insulin-Deficient Islets of Patients with Type 1 Diabetes
Source: Life (Basel). 2025 Jan 19;15(1):125. doi: 10.3390/life15010125 (PMC11766825; doi:10.3390/life15010125)
Supplement: Supplementary file 1 [file life-15-00125-s001.zip › Table S4.xlsx]

## Sheet: Лист1
Table S4. Quantification of glucagon+, somatostatin+, and glucagon+/somatostatin+ cells in insulin-containing islets of control subjects, insulin-containing islets of children with recent-onset T1D, and insulin-deficient islets of T1D patients.
Case No.	Group/Islet type	Islet No.	Islet area, µm2	Total No. of cells (DAPI-positive nuclei)	No. of glucagon+ cells	No. of somatostatin+ cells	No. of glucagon+/somatostatin+ cells	Cell density (No. of cells per µm2 of islet area)	Proportion of glucagon+ cells (%)	Proporion of somatostatin+ cells (%)	Proportion of glucagon+/somatostain+ cells (%)
case 5	Control/insulin-containing	1	23294	211	78	6	1	0.00905815	36.9668	2.8436	0.473934
case 5	Control/insulin-containing	2	21462.4	187	38	15	2	0.00871292	20.3209	8.02139	1.06952
case 5	Control/insulin-containing	3	11574.1	87	22	8	0	0.0075168	25.2874	9.1954	0
case 5	Control/insulin-containing	4	22115.8	150	42	8	0	0.00678248	28	5.33333	0
case 5	Control/insulin-containing	5	10482.1	83	21	2	0	0.00791823	25.3012	2.40964	0
case 5	Control/insulin-containing	6	15859	138	42	16	3	0.00870166	30.4348	11.5942	2.17391
case 5	Control/insulin-containing	7	31254.2	234	83	13	2	0.007487	35.4701	5.55556	0.854701
case 5	Control/insulin-containing	8	11565.7	85	12	0	0	0.00734932	14.1176	0	0
case 5	Control/insulin-containing	9	16660.4	137	42	7	0	0.00822311	30.6569	5.10949	0
case 5	Control/insulin-containing	10	21969.3	217	74	12	1	0.00987743	34.1014	5.52995	0.460829
case 6	Control/insulin-containing	1	30300	181	73	23	0	0.00597359	40.3315	12.7072	0
case 6	Control/insulin-containing	2	8551.82	70	36	6	1	0.00818539	51.4286	8.57143	1.42857
case 6	Control/insulin-containing	3	17633.7	103	36	10	1	0.00584109	34.9515	9.70874	0.970874
case 6	Control/insulin-containing	4	26305.4	142	39	11	0	0.00539814	27.4648	7.74648	0
case 6	Control/insulin-containing	5	42479.2	251	108	13	0	0.00590877	43.0279	5.17928	0
case 6	Control/insulin-containing	6	20984.6	131	49	12	1	0.00624266	37.4046	9.16031	0.763359
case 6	Control/insulin-containing	7	10104.2	69	17	10	0	0.00682884	24.6377	14.4928	0
case 6	Control/insulin-containing	8	35955.2	217	74	15	1	0.00603528	34.1014	6.91244	0.460829
case 6	Control/insulin-containing	9	19745.2	121	30	15	0	0.00612806	24.7934	12.3967	0
case 6	Control/insulin-containing	10	13689.1	78	15	5	0	0.00569795	19.2308	6.41026	0
case 7	Control/insulin-containing	1	12592.1	93	22	13	0	0.00738555	23.6559	13.9785	0
case 7	Control/insulin-containing	2	18006.5	124	22	9	0	0.0068864	17.7419	7.25806	0
case 7	Control/insulin-containing	3	13838.1	98	25	14	1	0.00708192	25.5102	14.2857	1.02041
case 7	Control/insulin-containing	4	12955.8	92	14	3	0	0.00710108	15.2174	3.26087	0
case 7	Control/insulin-containing	5	11083.1	73	20	6	0	0.00658658	27.3973	8.21918	0
case 7	Control/insulin-containing	6	14499.5	103	44	3	1	0.00710367	42.7184	2.91262	0.970874
case 7	Control/insulin-containing	7	6412.59	46	11	1	0	0.00717339	23.913	2.17391	0
case 7	Control/insulin-containing	8	30309.1	197	52	3	0	0.0064997	26.3959	1.52284	0
case 7	Control/insulin-containing	9	9150.19	65	9	1	0	0.00710368	13.8462	1.53846	0
case 7	Control/insulin-containing	10	41417.2	272	126	11	1	0.00656732	46.3235	4.04412	0.367647
case 1	T1D/insulin-containing	1	21406.3	187	36	17	2	0.00873573	19.2513	9.09091	1.06952
case 1	T1D/insulin-containing	2	18522.5	164	21	18	2	0.00885408	12.8049	10.9756	1.21951
case 1	T1D/insulin-containing	3	22496.8	196	32	10	0	0.00871235	16.3265	5.10204	0
case 1	T1D/insulin-containing	4	22715.5	192	45	11	1	0.00845238	23.4375	5.72917	0.520833
case 1	T1D/insulin-containing	5	34303.2	274	127	24	0	0.00798759	46.3504	8.75912	0
case 1	T1D/insulin-containing	6	31671.9	276	68	18	1	0.00871434	24.6377	6.52174	0.362319
case 1	T1D/insulin-containing	7	35029.9	365	119	14	0	0.0104197	32.6027	3.83562	0
case 1	T1D/insulin-containing	8	13405	97	19	7	1	0.0072361	19.5876	7.21649	1.03093
case 1	T1D/insulin-containing	9	22190	155	66	13	0	0.00698512	42.5806	8.3871	0
case 1	T1D/insulin-containing	10	21112.9	146	56	8	1	0.0069152	38.3562	5.47945	0.684932
case2	T1D/insulin-containing	1	35599.7	256	30	9	2	0.00719107	11.7188	3.51562	0.78125
case2	T1D/insulin-containing	2	11511	97	8	1	0	0.0084267	8.24742	1.03093	0
case2	T1D/insulin-containing	3	27477.7	233	54	10	1	0.00847962	23.176	4.29185	0.429185
case2	T1D/insulin-containing	4	34061.1	290	84	15	1	0.00851411	28.9655	5.17241	0.344828
case2	T1D/insulin-containing	5	21341.2	180	61	11	1	0.00843437	33.8889	6.11111	0.555556
case2	T1D/insulin-containing	6	22671.9	156	38	6	0	0.00688077	24.359	3.84615	0
case2	T1D/insulin-containing	7	46443.3	315	89	4	1	0.00678246	28.254	1.26984	0.31746
case2	T1D/insulin-containing	8	44645	281	118	8	0	0.0062941	41.9929	2.84698	0
case2	T1D/insulin-containing	9	19181.7	138	51	2	0	0.00719438	36.9565	1.44928	0
case2	T1D/insulin-containing	10	40553.6	301	122	19	4	0.00742227	40.5316	6.31229	1.3289
case 1	T1D/insulin-deficient	1	8874.96	101	52	7	1	0.0113803	51.4851	6.93069	0.990099
case 1	T1D/insulin-deficient	2	26849.6	309	201	31	2	0.0115085	65.0485	10.0324	0.647249
case 1	T1D/insulin-deficient	3	12649.9	180	133	9	2	0.0142294	73.8889	5	1.11111
case 1	T1D/insulin-deficient	4	8205.99	109	65	16	5	0.013283	59.633	14.6789	4.58716
case 1	T1D/insulin-deficient	5	9275.59	121	83	12	0	0.013045	68.595	9.91736	0
case 1	T1D/insulin-deficient	6	23264.7	299	197	32	4	0.0128521	65.8863	10.7023	1.33779
case 1	T1D/insulin-deficient	7	32410.1	401	243	52	6	0.0123727	60.5985	12.9676	1.49626
case 1	T1D/insulin-deficient	8	12820.6	150	81	16	1	0.0116999	54	10.6667	0.666667
case 1	T1D/insulin-deficient	9	13881	166	103	31	4	0.0119588	62.0482	18.6747	2.40964
case 1	T1D/insulin-deficient	10	6713.74	95	45	15	2	0.0141501	47.3684	15.7895	2.10526
case 2	T1D/insulin-deficient	1	13313.9	135	75	10	0	0.0101398	55.5556	7.40741	0
case 2	T1D/insulin-deficient	2	18314.4	182	118	21	1	0.00993751	64.8352	11.5385	0.549451
case 2	T1D/insulin-deficient	3	23306.2	227	113	5	1	0.0097399	49.7797	2.20264	0.440529
case 2	T1D/insulin-deficient	4	13004.4	125	66	17	2	0.00961213	52.8	13.6	1.6
case 2	T1D/insulin-deficient	5	17018.3	165	108	14	2	0.00969543	65.4545	8.48485	1.21212
case 2	T1D/insulin-deficient	6	10683.9	101	59	4	0	0.0094535	58.4158	3.9604	0
case 2	T1D/insulin-deficient	7	17092	192	110	13	0	0.0112333	57.2917	6.77083	0
case 2	T1D/insulin-deficient	8	28970.8	268	147	32	0	0.00925069	54.8507	11.9403	0
case 2	T1D/insulin-deficient	9	11604.5	103	64	5	0	0.00887591	62.1359	4.85437	0
case 2	T1D/insulin-deficient	10	13795.1	122	86	6	0	0.0088437	70.4918	4.91803	0
case 3	T1D/insulin-deficient	1	31829.3	337	165	23	1	0.0105877	48.9614	6.82493	0.296736
case 3	T1D/insulin-deficient	2	11163.4	169	90	10	2	0.0151388	53.2544	5.91716	1.18343
case 3	T1D/insulin-deficient	3	11111.8	162	100	11	1	0.0145791	61.7284	6.79012	0.617284
case 3	T1D/insulin-deficient	4	16493.7	220	148	18	3	0.0133384	67.2727	8.18182	1.36364
case 3	T1D/insulin-deficient	5	7155.38	101	67	7	1	0.0141153	66.3366	6.93069	0.990099
case 3	T1D/insulin-deficient	6	10949	141	100	6	1	0.0128779	70.922	4.25532	0.70922
case 3	T1D/insulin-deficient	7	5429.38	79	42	5	0	0.0145505	53.1646	6.32911	0
case 3	T1D/insulin-deficient	8	4996.48	84	57	9	1	0.0168118	67.8571	10.7143	1.19048
case 3	T1D/insulin-deficient	9	11557.2	130	86	15	1	0.0112484	66.1538	11.5385	0.769231
case 3	T1D/insulin-deficient	10	12463.5	145	69	2	0	0.011634	47.5862	1.37931	0
case 4	T1D/insulin-deficient	1	17635	183	131	18	5	0.0103771	71.5847	9.83607	2.73224
case 4	T1D/insulin-deficient	2	47908.6	530	361	34	5	0.0110627	68.1132	6.41509	0.943396
case 4	T1D/insulin-deficient	3	26859.9	306	207	43	7	0.0113924	67.6471	14.0523	2.28758
case 4	T1D/insulin-deficient	4	10144.7	94	41	2	1	0.00926596	43.617	2.12766	1.06383
case 4	T1D/insulin-deficient	5	3026.91	42	15	7	2	0.0138755	35.7143	16.6667	4.7619
case 4	T1D/insulin-deficient	6	8741.04	106	88	7	1	0.0121267	83.0189	6.60377	0.943396
case 4	T1D/insulin-deficient	7	20652.3	252	198	17	1	0.012202	78.5714	6.74603	0.396825
case 4	T1D/insulin-deficient	8	11465.7	131	83	16	1	0.0114254	63.3588	12.2137	0.763359
case 4	T1D/insulin-deficient	9	3656.41	42	25	8	2	0.0114867	59.5238	19.0476	4.7619
case 4	T1D/insulin-deficient	10	6386.22	84	54	14	1	0.0131533	64.2857	16.6667	1.19048
